# Supplementary material for: Evaluation of Lipopolysaccharide and Interleukin-6 as Useful Screening Tool for Chronic Endometritis
Source: Int J Mol Sci. 2024 Feb 7;25(4):2017. doi: 10.3390/ijms25042017 (PMC10888589; doi:10.3390/ijms25042017)
Supplement: Supplementary file 1 [file ijms-25-02017-s001.zip]

Archive with 1 entries (1 files):
- ijms-2826834-supplementary.pdf
